# Supplementary material for: Xyloglucan Endotransglycosylase/Hydrolase Downregulation Increases Nicotiana benthamiana Tolerance to Tobacco Mosaic Virus Infection
Source: Int J Mol Sci. 2025 Nov 19;26(22):11183. doi: 10.3390/ijms262211183 (PMC12653722; doi:10.3390/ijms262211183)
Supplement: Supplementary file 1 [file ijms-26-11183-s001.zip]

Archive with 2 entries (2 files):
- _____Ershova_Supplementary material Fig S1-S4, Table S2-S3.pdf
- _____Table S1.xlsx
