# Supplementary material for: Xyloglucan Endotransglycosylase/Hydrolase Downregulation Increases Nicotiana benthamiana Tolerance to Tobacco Mosaic Virus Infection
Source: Int J Mol Sci. 2025 Nov 19;26(22):11183. doi: 10.3390/ijms262211183 (PMC12653722; doi:10.3390/ijms262211183)
Supplement: Supplementary file 1 [file ijms-26-11183-s001.zip › _____Table S1.xlsx]

## Sheet: Лист1
Table S1. List of identified N. benthamiana XTHs
No.	SGN ID	Coding sequence, nt	Protein
1	Niben261Chr01g0193012.1	ATGTCATTATCCTCAAGAATTTCTATAATGTTTCTGCAGCTCTCTCTTATTTCAGTTTTCCTCTTATACCCTGCTTGTGCTGATAATTTCTACCAAGACGCGACCGTCACCTGGGGTGACCAGCGAGCTCAGATACAAGAAGGCGGCCGCCTTCTCACCTTGTCCCTCGATAAAATTTCAGGCTCAGGCTTTCAATCCAAGAATGAGTTCTTATTCGGAAGATTTGACATGGAGCTCAAGTTAGTACCTGGAAATTCTGCTGGCACTGTCACCACTTTCTACTTGTCGTCTCAAGGAGCAGGGCACGACGAAATTGATTTTGAATTTCTGGGAAATTCATCAGGCCAGCCTTATACAGTTCACACCAACGTTTATTCTCAGGGAAAAGGCAATAAAGAA…	MSLSSRISIMFLQLSLISVFLLYPACADNFYQDATVTWGDQRAQIQEGGRLLTLSLDKISGSGFQSKNEFLFGRFDMELKLVPGNSAGTVTTFYLSSQGAGHDEIDFEFLGNSSGQPYTVHTNVYSQGKGNKEQQFHLWFDPTTSFHTYSIVWNSQRIIFLVDNIPIRVYNNHEALGVAFPKNQAMRVYASLWNADDWATQGGRVKTDWSMAPFMASYRNFNTNACVWSAASSTSSCGGSKSTDSVNNDQTWQTQELDANGRNRLRWVQQKYMTYNYCADVARFSQGISPECKRSRF
2	Niben261Chr01g0194003.1	ATGTTCCTTCAGCTCTCTATTCTTGCAGTTTTACATCTATACCCTGCTTTTGCTGATAATTTCTACCAAGACACGACCCTAACCTGGGGTGACCAGCGTGCTCAGATACAAGAAGGTGGCCGCTTACTCACTTTGTCCCTCGATAAAATTTCAGGTTCCGGCTTTCAGTCCAAGAATGAGTTTTTATTCGGAAGGTTCGACATGCAGCTCAAGTTAGTGCCTCGAAATTCTGCTGGCACTGTTACCACTTTCTACTTGTCGTCTCAAGGAGCAGGGCACGACGAAATTGATTTCGAGTTTCTGGGAAATTCATCAGGCCAGCCTTACACTGTTCATACCAACGTTTATTCTCAGGGAAAAGGCAACAAAGAACAACAGTTTCACCTCTGGTTCGATCCT…	MFLQLSILAVLHLYPAFADNFYQDTTLTWGDQRAQIQEGGRLLTLSLDKISGSGFQSKNEFLFGRFDMQLKLVPRNSAGTVTTFYLSSQGAGHDEIDFEFLGNSSGQPYTVHTNVYSQGKGNKEQQFHLWFDPTISCHTYSIIWNSRRIIFLVDNIPIRVYNNHEALGVTFPKNQAMRVYASLWNADDWATQGGRVKTDWSMAPFTASYRNFNTNACVWSAASSTSSCGGSKPTDSVNNDQTWQTQELDANGRNRLRWVQQKYMTYNYCADVARFSQGIPPECKRSRF
3	Niben261Chr01g1324001.1	ATGTCAATCTTTTTTCTCCCTTTTCTTCTCTTCTTCATTTTGCTTCCTTCTACAAATGCTGGTTATTGGCCACCTTCTCCTGGCTATAATCCAAGTTCCAAGTTTAGGTCCATGAGTTTTTATCAAGGTTTTAGAAACCTTTGGGGTCCTAATCATCAAAATGTAGATAATAATGGCATTAATATTTGGCTTGATAGAAATTCAGGTAGTTTATTTAATTACTCCCTTCTTTACTTGAATAGGATTAATACTTCCTGGTTTACTCATGGATTCAAGTCAATTAAACCATTTCGATCAGGGTATTTTGGTGCTTCTATTAAACTCCAACCTGGTTACACTGCTGGTGTTATTACAGCTTTTTACCTATCAAATAATGAAGCTCATCCAGGGTACCATGAT…	MSIFFLPFLLFFILLPSTNAGYWPPSPGYNPSSKFRSMSFYQGFRNLWGPNHQNVDNNGINIWLDRNSGSLFNYSLLYLNRINTSWFTHGFKSIKPFRSGYFGASIKLQPGYTAGVITAFYLSNNEAHPGYHDEVDIEFLGTTFGKPYTLQTNVYIRGSGDGKIVGREMKFHLWFDPTKEFHHYAILWSPREIIFLVDDVPIRRYARKSIATFPLRPMWLYGSIWDASSWATEDGKYKADYRYQPFYGKFTNFKASGCTAYSSRLCRPVSASPSRSGGLTKQQRQAMNWVHSHYLAYDYCRDSKRDHSLTPECWR
4	Niben261Chr02g0390021.1	ATGGCTTCTTTGTTAGCTCAGTATTTGATTTTTCTTGCCTTATGCTCTTTGTATCATAGTTTGGCTTATAGCAACTTTAATCAAGATTTTGATGTTACATGGGGAGATGGTAGGGCAAAGGTTCTCAACAATGGAAAACTTCTTACTCTCTCTCTTCACAAAGCCTCTGGTTCTGGTATTCAATCCAAGAGAGAGTATTTATTTGGAAGGATTGATATGCAGTTAAAACTCTTATCATCACAAGGGGCAACACATGATGAGATAGATTTTGAATTCTTGGGAAATCTTAGTGGTGATCCTTATATTATTCACACAAATGTTTACACTCAAGGCAAAGGTGAGAAAGAACAGCAATTCTACTTAGGGTTTGATCCAACTGCAGGTTTTCATACATACTCC…	MASLLAQYLIFLALCSLYHSLAYSNFNQDFDVTWGDGRAKVLNNGKLLTLSLHKASGSGIQSKREYLFGRIDMQLKLLSSQGATHDEIDFEFLGNLSGDPYIIHTNVYTQGKGEKEQQFYLGFDPTAGFHTYSILWNPQTIIFYVDGTPISVQEHELKWNTIPKQSTNENDWATRGGLIETDWSNALLEIAKPMLVFGILENHHAIIAQIPQIHELDSTSQAKLQWVQKNYMVYNYCTDIKRFPHGLPLECNFNSISS
5	Niben261Chr02g1206016.1	ATGGGTATGAAGGGATTTTTAGTTGGTTTTGTTTTGATAAATTTGTCAATACTGGGCAGTTGTGGGGCGCCAAGGAAGGCAGTGGATGTGCCTTTTTGGAACAACTATGAACCCAGTTGGTCCAGTCACCATATCAATTACCTCAATGGTGGCACCACAGCTGAGCTTCTTCTCGACAAATCTTCAGGAGCTGGATTTCAATCAAAGAAATCGTATCTATTTGGGCACTTTAGTATGAAAATGAAGCTTGTTGGAGGTGATTCTGCTGGTGTTGTCTCTGCATTTTATCTGTCATCAAACAATGCAGAACACGATGAGATAGATTTCGAATTCCTAGGGAACAGGACAGGCGAGCCGTACATATTACAGACCAATGTGTTTACAGGAGGTAAAGGAGAC…	MGMKGFLVGFVLINLSILGSCGAPRKAVDVPFWNNYEPSWSSHHINYLNGGTTAELLLDKSSGAGFQSKKSYLFGHFSMKMKLVGGDSAGVVSAFYLSSNNAEHDEIDFEFLGNRTGEPYILQTNVFTGGKGDREQRIYLWFDPTNDFHSYSVLWNTFQIVVFKNSKDIGVAFPFNQPMKIYSSLWSADDWATRGGLEKTDWSKAPFTASYTSFHIDGCEAFTPQEVQVCNTNGMKWWDQKAFQELDGPQYRRLQWVRQKFTIYNYCTDRKRYPTLPPECTRDRDL
6	Niben261Chr03g0455003.1	ATGGATTATCGAGTTCTTTCATCTCTATCAAAATCTTTGACACCCTTCTCTCTCCTTTTATTGTTATATATTTTCCCGGCGGCGGCGACCACAAGGGCTTTTAACCTCTCCAGCATCACATACGAAGAAGGATATTCCCCTCTTTTTAGTGATTTTAATATCGAACGTTCTCCTGATGATACAAGCTTTCGTCTCCTCCTTAATCGTTTCTCTGGGTCTGGTGTAATTTCAACAGAATATTACAACTATGGATTTTTTAGCGCTAGTATTAAGTTGCCGGCCATATATACTGCCGGCATCGTTGTCGCATTTTATACGTCAAATGTGGACACATTTGAGAAGAATCATGACGAGTTAGACATCGAGTTTCTGGGGAATGTGAATGGTCAGCCATGGAGA…	MDYRVLSSLSKSLTPFSLLLLLYIFPAAATTRAFNLSSITYEEGYSPLFSDFNIERSPDDTSFRLLLNRFSGSGVISTEYYNYGFFSASIKLPAIYTAGIVVAFYTSNVDTFEKNHDELDIEFLGNVNGQPWRFQTNLYGNGSVSRGREERYRMWFDPSKDFHHYSILWTPKNIIFYIDETPIREVNRNPAMGGDFPAKPMSLYATIWDASSWATNGGKAKVDYKHEPFATEFKDLVLEGCIVDPIEQISSTNCTDRIARLLAQNYSIMTPERRKSMKWFRERYMYYSYCYDNIRYPVPPPECVIVQSERDLFKDSGRLRQKMKFGGSQRHRKHRPGRSSRRRNTAAAGASSKSGHAAA
7	Niben261Chr03g1276002.1	ATGACTTGTAGATTTTTTGTCGACGATGTTCCAATCAGAAGATACCCTAGGAAAAATGATGCTACATTTCCACAAAGACCTATGTATGTGTATGGTTCAATTTGGGATGCTTCATCTTGGGCAACAGAGGAAGGAAGAATTAAAGCCGATTATCGGTACCAACCATTCGTAGGAAAATATAACAATTTTAAAATTGCTGGTTGCACTGCTAACGAGAACCCCTGGTGCGGACGCTCGCCTTCCGGCTCTCCATCAAGAGCTGGCGGGCTGAGCCGGCAGCAGATAGCGGCCATGCTATGGGTGCAGAGGAACTATAAGGTATTTTTTGTCGACGATGTTCCAATCAGAAGATACCCTAGGAAAAATGATGCTACATTTCCACAAAGACCTATGTATGTG…	MTCRFFVDDVPIRRYPRKNDATFPQRPMYVYGSIWDASSWATEEGRIKADYRYQPFVGKYNNFKIAGCTANENPWCGRSPSGSPSRAGGLSRQQIAAMLWVQRNYKVFFVDDVPIRRYPRKNDATFPQRPMYVYGSIWDASSWATEEGRIKADYRYQPFVGKYNNFKIAGCTANENPWCGRSPSGSPSRAGGLSRQQIAAMLWVQRNYKVFFVDDVPIRRYPRKNDATFPQRPMYVYGSIWDASSWATEEGRIKADYRYQPFVGKYNNFKIAGCTANENPWCGRSPSGSPSRAGGLSRQQIAAMLWVQRNYKVFFVDDVPIRRYPRKNDATFPQRPMYVYGSIWDASSWATEEGRIKADYRYQPFVGKYNNFKIAGCTANENPWCGRSPSGSPSRAGGL…
8	Niben261Chr04g1630002.1	ATGAAAATACCAGACAAGAAGACCTATGGAGTTATCACAAGTTTTTATCTAATTTCAGATAATCAATTTCATGGAAATCACGACGAAATTGACTTCGAATTTATAGGAACAAAAGGGAAGCTGCAGACAAATTTATTTACTAACGATATGGGTGGCAGAGAGGAAGTCTACCAACTTCCTTTTGATCCTTCTGAAGATTATCATACTTACCAAATTCTCTACACTTCGCACCATATAGTGTGGTTTGTAGACAACATACCAATAAGATCATTCAAGAACAACACAATGAGAGGAATAAACTTCCCATCAAGACCAATGTGGATAGAAGCAAGCCTATGGAATTCAAACAGTTTGATTTGGGCTGGATCTGTTGATTGGAATAAAGCACCATTTATTGCT…	MKIPDKKTYGVITSFYLISDNQFHGNHDEIDFEFIGTKGKLQTNLFTNDMGGREEVYQLPFDPSEDYHTYQILYTSHHIVWFVDNIPIRSFKNNTMRGINFPSRPMWIEASLWNSNSLIWAGSVDWNKAPFIAYYQDFNISGCPYQTGNNCTLSPVLDPWNRPKIDSQQVQLMRNFRKKYMIYDYCWVNGVRYPECSHHA
9	Niben261Chr04g1834003.1	ATGCCATTTCAAGTTACTCACAAATTTATAAAGATGGCCAAATTCATAACTTTTAATTCCTTTGTTTTGATCATTGCAACAATTGCATTTCATTGTGGTATAGTCAATGCAAAGATTTCAAGTAGCATGTATGTCAATTGGGGTGCTCATCATTGTCAAATGCTAGGCGATGATCTTCAACTTGTTCTTGATAAATCTGCAGGCACCTTTGAAATGCTTATCAAGTTGGTACCTAACAACTCTGCCGGAACAGTCACAACATACTATCTATCTTCTACTGGCACCAAACATGATGAGATCGATTTCGAGTTTTTAGGAAATGTATCAGGACAACCTTACATTATCCACACAAACATTTACACCCAAGGTGTTGGAAACAAGGAGCAACAATTCTATCCT…	MPFQVTHKFIKMAKFITFNSFVLIIATIAFHCGIVNAKISSSMYVNWGAHHCQMLGDDLQLVLDKSAGTFEMLIKLVPNNSAGTVTTYYLSSTGTKHDEIDFEFLGNVSGQPYIIHTNIYTQGVGNKEQQFYPWFDPTADFHNYTIHWNPNAVVWYVDGIPIRVFRNYQLKGIPYPNQQGMRIYSSLWNADEWATRGGRDKIDWTNAPFIATYRKFRPRACYWNGPLSIVQCAIPTKSNWWNSPLYSKLSAPKVDQMNSIRSKYMIYDYCKDTTRFKGVMPTECGTLMVFQLGNYQLKGIPYPNQQGMRIYSSLWNADEWATRGGRDKIDWTNAPFIATYRKFRPRACYWNGPLSIVQCAIPTKSNWWNSPLYSKLSAPKLEMVHSSFPIKYRTMSHIS…
10	Niben261Chr05g1071005.1	ATGGATTTCATCAGAAAGAAGAAATGTCTGTCTGTCTTCTTGTTTTACCATGTCTGTTTTATTACAGCTGATGCTGCCCTTAATATCTCCACCATCCCTTTTAGCGATGGCTTCAGCCATCTCTTTGGCGAAGGAAACATTCTTCATGCTACTGATGATAAGAGCCTTCAACTTCATCTCAACCAACGCACTGGTTCAGGGTTCAAGTCATCTGACCTCTACAACCATGGTTTCTTCAGTGCTAAGATAAAATTGCCATCAGATTATACTGCAGGGATCGTTGTTGCTTTCTATACGACGAATGGTGATTTATTCACAAAAACACATGATGAACTGGATTTTGAATTTTTGGGAAATATAAGAGGAAAAGCATGGAGATTTCAAACAAATATGTATGGA…	MDFIRKKKCLSVFLFYHVCFITADAALNISTIPFSDGFSHLFGEGNILHATDDKSLQLHLNQRTGSGFKSSDLYNHGFFSAKIKLPSDYTAGIVVAFYTTNGDLFTKTHDELDFEFLGNIRGKAWRFQTNMYGNGSTSRGREERYYLWFDPSKEFHHYSILWTSKNIIFYIDDVPIREIVRNDAMGGDYPSKPMGLYATIWDASDWATSGGKYKTKYKYAPFIAEFTDLVLNGCAMDPLEQVVNNPSCDQKDDELQNADFSRIAPRQRMAMKRFRSKYMYYSYCYDSLRYSVPPPECEIDPVEQQHFKETGRLKFNKHGRHRHSKRTRSQVLDARNHGNNQD
11	Niben261Chr06g0654015.1	ATGGCACCGGAGACAGAGAGCAGAGGCATAGTCTTTGGTTTGATCCAACTGCGGATTTCCACACTTGCTCTTTCTTTTGGAATCATCATACCATCATGTATCTTTTCGGTTGATGACATTCCTATTAGAGTGTTTAAAAACACAGAGAAAAAAGGCGTGGCATACCCGAAAAATCAAGGCATGGGAATTTATGGATCATTGTGGAATGCAGATGATTGGGCTACACAAGGAGGGAGGGTGAAGACCAACTGGAGCCACTCTCCATTTGTTGCAACGTTTCGAGCATTCAAGATCGACGCTTGTGATTTGTCTGGTGAGGACACAGTTGTTGCAGCTGCAAAATGTGGCAAGTTAGCAAAATGCTGGTGGGATAAGCTAGCCCTGAAGCAGCTGAACAAG…	MAPETESRGIVFGLIQLRISTLALSFGIIIPSCIFSVDDIPIRVFKNTEKKGVAYPKNQGMGIYGSLWNADDWATQGGRVKTNWSHSPFVATFRAFKIDACDLSGEDTVVAAAKCGKLAKCWWDKLALKQLNKSKKRQFKMVQSKYLVYDYCKDTARFTQMPKECLD
12	Niben261Chr06g1486001.1	ATGATTTCTTTGTCTTCCTTTAGTATTAAACTAAGTTTGCTTGTAGTAATATTTATAAGTTGTTTGGTTGTTGAATATTCAGCTAGTGATCTTAATCAAGATTTTGGTATTACGTGGGGAAATGGTAGGGGAAAAATACTAAATGATGGGGAGCTTCTTACTCTTACACTTGATAATACTTCTGGCTCTGGTTTTGAATCAAAAAAAGATTATTTGTTTGGTAAAATTGATATGCAGATCAAATTGGTCCACGGGAATTCTGCTGGCACTGTCACTGCTTATTATTTGTCATCACAAGGATCAAACCATGATGAGATAGACTTTGAGTTTCTTGGGAATTTGAGTGGAGAGCCATACACTGTGCATACAAATGTGTACACACAAGGCAAAGGTGAAAGA…	MISLSSFSIKLSLLVVIFISCLVVEYSASDLNQDFGITWGNGRGKILNDGELLTLTLDNTSGSGFESKKDYLFGKIDMQIKLVHGNSAGTVTAYYLSSQGSNHDEIDFEFLGNLSGEPYTVHTNVYTQGKGEREQQFHLWFDPTADFHTYSVLWNPQTIVFSVDNVPIREFKNLEDKGVAFPKSQAMKLYSSLWDADEWATRGGSIKTDWSNAPFSASYTNFNAHTCTSNSSNSCTILAEKLDPVSQEKLRWVQQKFMIYNYCTDTKRFPQGFPLEFSVDNVPIREFKNLEDKGVAFPKSQAMKLYSSLWDADEWATRGGSIKTDWSNAPFSASYTNFNAHTCTSNSSNSCTILAEKLDPVSQEKLRWVQQKFMIYNYCTDTKRFPQGFPLECNTT
13	Niben261Chr06g1486016.1	ATGGCTTCTTATTCTTTGTTAGTTCAATGTTTGTTCTCTCTTGCCTTATGCTCTTTGCATCATAGCTTGGCTTATAGTAACTTTAATCAAGATTTTGATGTTACATGGGGAGATGGTAGGGCAAAGGTGCTCAACAATGGAAAACTTCTCAATCTCTCCCTTGACAAAGCCTCTGGTTCTGGTATTCAATCCAAGAAAGAGTATTTATTTGGAAAGATTGATATGCAGTTGAAACTCTTATCATCACAAGGAGCAACACATGATGAGATAGATTTTGAATTCTTGGGAAATCTTAGTGGCGATCCTTATATTATTCACACAAATGTTTACACTCAAGGCAAAGGTGACAAAGAACAGCAGTTCTATTTATGGTTTGATCCAACTGCTGCTTTTCATACC…	MASYSLLVQCLFSLALCSLHHSLAYSNFNQDFDVTWGDGRAKVLNNGKLLNLSLDKASGSGIQSKKEYLFGKIDMQLKLLSSQGATHDEIDFEFLGNLSGDPYIIHTNVYTQGKGDKEQQFYLWFDPTAAFHTYSILWNPETIIFYVDGTPIRVFKNMKSRRIPYPKKQPMRVYASVWNADDWATRGGLIKTDWSNAPFIASFRNFKANACVWEFGKSSCNSSTNPWFFQQLDSTSQAKLQWVQKNYMVYNYCTDIKRFPQGLPLECNFNSTAS
14	Niben261Chr06g1487001.1	GAATTAAAGATGTCTTGTAAATTAGTACTAGCTCTTATGGTTAGTGCTTTTGCTATTGCAACTGCGGGTACTTTGGATGACAATTTTGAGATAACATGGGGTGAAGGCAGAGCAAAGATGCTAAACAATGGAGAGCTTCTAACTCTGTCACTTGACAAAATCTCAGGCTCAGGTTTCCAATCCAAGAATGAATATCTCTTTGGTAAAATTGACATGCAACTCAAGCTTGTCCCTGGCAATTCTGCTGGCACTGTCACTGCTTACTATTTGTCATCACAAGGACCAACACATGATGAGATAGATTTTGAGTTCTTGGGAAATCTAAGTGGTGATCCTTATACTTTGCATACTAATGTATTTAGCCAAGGCAAAGGCAACAGAGAGCAACAATTTCATCTT…	ELKMSCKLVLALMVSAFAIATAGTLDDNFEITWGEGRAKMLNNGELLTLSLDKISGSGFQSKNEYLFGKIDMQLKLVPGNSAGTVTAYYLSSQGPTHDEIDFEFLGNLSGDPYTLHTNVFSQGKGNREQQFHLWFDPTADFHTYSILWNPQRIIFYVDGTPIREYKNAEAIGVSYPKNQPMRIYSSLWNADDWATRGGLIKTDWSKAPFSASYRNFKSVTSTSAANSNSWLNEELDNTSQERLKWVQKNYMVYNYCNDSKRFPQGFPADCAM
15	Niben261Chr06g1487005.1	ATGATTGGGCTACAAGAGGGGACTTATAAAACTGATTGGAGTAAAGCACCCTTTAGTGCTTCCTACAGAAACTTCAAATCTGTAACTTCAACCTCTGCAGCCAACAGCAATTCATGGTTGAATGAAGAGTTAGATAATACAAGTCAAGAAAGGCTGAAATGGGTGCAGAAAAATTATATGGTTTACAATTATTGCAATGATTCCAAGAGATTTCCACAAGGATTTCCTGCAGATTGTGCTATTGCTTTTGCTATTGCAACTGCGGGTACTTTGGATGACAATTTTGAGATAACATGGGGTGAAGGCAGAGCAAAGATGCTAAACAATGGAGAGCTTCTAACTCTGTCACTTGACAAAATCTCAGGCTCAGGTTTCCAATCCAAGAATGAATATCTCTTT…	MIGLQEGTYKTDWSKAPFSASYRNFKSVTSTSAANSNSWLNEELDNTSQERLKWVQKNYMVYNYCNDSKRFPQGFPADCAIAFAIATAGTLDDNFEITWGEGRAKMLNNGELLTLSLDKISGSGFQSKNEYLFGKIDMQLKLVPGNSAGTVTAYYLSSQGPTHDEIDFEFYVDGTPIREYKNAESVGVSYPKNQPMRIYSSLWNADDWATRGGLIKTDWSKAPFSASYRNFKSVTSASAATSNSWLNEELDNTSQERLKWVQKNYMVYNYCNDSKRFPQGFPADCAM
16	Niben261Chr07g0656003.1	ATGATTTCCTCTTCCTTAAAATATTCAGCTGTCTTTCTAATATTGCTATATGCCTTGACCTTTTCATTTTCAGTGAGTGCACGACCCGCCACTTTTTTACAGGACTTTAAAGTTGCATGGGCCGACACTCACATAAAGCAAATCGATGGCGGCAAGGCTATACAGCTTATACTCGACCAAAACTCAGGATGTGGGTTTGCTTCCAAAAGCAAATACCTCTTTGGACGTGTTAGCATGAAGATCAAGCTCGTTCCTGGTGACTCTGCTGGAACTGTCACCGCCTTTTACATGAACTCGGACACAGATAACGTAAGGGACGAGCTAGACTTCGAGCTCTTGGGAAACAGGTCAGGCCAGCCGTACACTGTCCAAACGAATGTTTATGTCCATGGAAAGGGT…	MISSSLKYSAVFLILLYALTFSFSVSARPATFLQDFKVAWADTHIKQIDGGKAIQLILDQNSGCGFASKSKYLFGRVSMKIKLVPGDSAGTVTAFYMNSDTDNVRDELDFELLGNRSGQPYTVQTNVYVHGKGDKEQRINLWFDPSADFHTYTILWNHHHTVFYVDQVPIRVYKNNEAKGIPFPKFQPMGVYSTLWEADDWATRGGLEKINWSKSPFYAYYKDFDIEGCAMPGPANCASNPRNWWEGANYQQLSAVEARQYRWVRMNHMIYDYCTDKSRNPVPPPECVAGI
17	Niben261Chr07g0657005.1	ATGATCATTGATTTATATTTTATTTCAGGATGTGGGTTTGCTTCCAAAAGTAAATACCTCTTTGGACGTGTTAGCATGAAGATCAAGCTCGTGCCTGGTGACTCTGCTGGAACCGTCACTGCCTTTTACATGAATTCAGACACAGACAACGTAAGGGACGAGCTAGACTTCGAGTTCTTGGGAAACAGGTCAGGCCAGCCGTACACTGTCCAGACGAATGTTTATGTTCATGGAAAAGGTGACAAGGAACAAAGAGTCAACCTTTGGTTCGATCCATCAGCTGATTTTCACACTTATACCATTCTTTGGAATCACCACCACGCCGTATTCTACGTGGACTCAGTACCTATTAGAGTGTATAAGAACAACGAAGCAAAAGGAATCCCATTCCCCAAATTC…	MIIDLYFISGCGFASKSKYLFGRVSMKIKLVPGDSAGTVTAFYMNSDTDNVRDELDFEFLGNRSGQPYTVQTNVYVHGKGDKEQRVNLWFDPSADFHTYTILWNHHHAVFYVDSVPIRVYKNNEAKGIPFPKFQPMGVYSTLWEADDWATRGGLEKINWSKSPFYAYYKDFDIEGCAMPGPANCASNPRNWWEGANYQQLSAVEARQYRWVRMNHMIYDYCTDKSRNPVPPPECVAGI
18	Niben261Chr07g0712013.1	ATGCGTTCTTCTTTAAATCTAGTCTGTCTTTTTGGATTTCTCCTAGTTATAGGGACTTTTGCCAGTAGAGCCAAAGACTTGCCTTTTAATGTGAACTATCATATTCTGTTTGAAAATGAACACGTTGTGTCCTTCAACAATTTTGAATTTTGGGGGAATAGAGAAGGTAAACCATATACGTTGCAGACGAACGTATTTGCAAATGGCCAAGGAAATAGAGAGCAAAGGATGCATCTTTGGTTTGATCCAACAACAGATTTTCACAACTACAAAATCCTATGGAACCAGCATCAGATAGTGTTTTTTGTGGACAATATACCATTTGGAGTGTTCAAAAACAAAGCAAATATTCGAGTGAATTATCCATCAAAACCAATGCAAATATTAGCTACAATATGG…	MRSSLNLVCLFGFLLVIGTFASRAKDLPFNVNYHILFENEHVVSFNNFEFWGNREGKPYTLQTNVFANGQGNREQRMHLWFDPTTDFHNYKILWNQHQIVFFVDNIPFGVFKNKANIRVNYPSKPMQILATIWDGDNWATDGGLTKTNWSFAFFKSHFQDFNIIGCPISSINTNCNSPNFWWNQKRYWKLSSKQRKIFEEVKAKYMTYDYCVDKSRFSTPPPECFSYCIEK
19	Niben261Chr07g1373002.1	ATGGAGAAAACTGCTTCTTCAATGGCTGATCTTTTCTTATTTGCAGTACTAATGGCTACCCTTTATTCATCATCACATGCTCAACTCATCAAAGGTGCATTTAAAAACAACTTCAGTAAAAGCTGTCCCGGTACACATTTCAAGACTTCTCAAGATGGACAGATCTGGTATCTCACCTTAGACCAAGTATCAGATTGTGGGTTTATTACTAAGCAGCGCTACAGATTTGGTTGGTTTAGCACAAAGTTGAAACTAGTAGGAGGTGACTCTGCTGGTGTTGTGACAGCTTTTTATATGTGCTCGGAAGTAGAGGCAGGGCCATTGAGAGACGAGATAGATTTTGAGTTCTTGGGAAACAGAACAGGGCAGCCTTATCTTATTCAGACCAATGTGTACAAT…	MEKTASSMADLFLFAVLMATLYSSSHAQLIKGAFKNNFSKSCPGTHFKTSQDGQIWYLTLDQVSDCGFITKQRYRFGWFSTKLKLVGGDSAGVVTAFYMCSEVEAGPLRDEIDFEFLGNRTGQPYLIQTNVYNNGSGGREMRHLLWFDPTQDFHTYSILWNSHQIVFFVDKVPIRVYKNANHTNNFFPAERPMYVFSSIWNADNWATRGGLDKINWTSAPFVASYKDFILDACQWKDPFPTCVSTTTQHWWDQYNAWHLSSKQKIDYAWVQRNFVVYDYCQDSVRNRYKPRECWLSPLD
20	Niben261Chr09g0049007.1	CTAAGAGCTAAAATGGGGTCAAGACTTTTCTTTATTTTAGCACTTGTGTTTAGTTCTTGCATGGTTTGTTTTGGTGGGAATTTTTTTCAAGAATTTGACTTTACTTGGGGTGGAAATAGGGCTAAGATTTTCAATGGAGGTCAGCTTATGTCTTTGTCTTTGGACAAAGTTTCTGGTTCTGGTTTTCAATCTAAGAAAGAGTATCTCTTTGGGAGAATTGATATGCAAATCAAACTTGTTGCTGGAAATTCTGCTGGAACTGTCACTACATACTATTTATCTTCTCAGGGACCCACACATGATGAAATTGACTTTGAATTCTTGGGAAATGTTACTGGTGAACCTTATATTCTCCACACAAACATTTATGCTCAAGGCAAAGGAAACAAAGAGCAGCAA…	LRAKMGSRLFFILALVFSSCMVCFGGNFFQEFDFTWGGNRAKIFNGGQLMSLSLDKVSGSGFQSKKEYLFGRIDMQIKLVAGNSAGTVTTYYLSSQGPTHDEIDFEFLGNVTGEPYILHTNIYAQGKGNKEQQFYLWFDPTKNFHTYSIIWKPQHIIFLVDNTPIRVYKNAESIGVPFPKNQPMRIYSSLWNADDWATRGGLVKIDWSKAPFTAYYRNFNSQTFSSSQFSNEKWQNQELDANGRRRLRWVQRNFMIYNYCTDFKRFPQGFPPECKRF
21	Niben261Chr09g0983002.1	ATGGGTGTAAAAGGACTTTTGTTTAGTATTGTTTTGATTAATTTGTCATTACTAGGACTTTGTGGGTATCCCAGAAAACCAGTGGATGTACCCTTTTGGAAAAACTATGAGCCCAGTTGGGCTAGTCACCACATCAAGTACCTCAGTGGTGGTTCCACTGTTGATCTTGTTCTTGACAGGTCTTCAGGTGCTGGATTTCAGTCAAAGAAATCATATTTGTTTGGGCACTTTAGCATGAAACTGAAGCTTGTTGGTGGAGACTCAGCTGGTGTTGTCACTGCATTTTACCTGTCATCGAATAATGCAGAGCACGATGAGATAGATTTTGAATTCTTAGGGAACAGGACTGGGCAACCATACATTTTGCAGACAAATGTGTTCACGGGAGGAAAAGGAGAC…	MGVKGLLFSIVLINLSLLGLCGYPRKPVDVPFWKNYEPSWASHHIKYLSGGSTVDLVLDRSSGAGFQSKKSYLFGHFSMKLKLVGGDSAGVVTAFYLSSNNAEHDEIDFEFLGNRTGQPYILQTNVFTGGKGDREQRIYLWFDPTKGYHSYSVLWNTFQIVIFVDDVPIRAFKNSKDLGVKFPFNQPMKIYSSLWDADDWATRGGLEKTDWSNAPFTASYTSFHVDGCEAATPQEVQVCNTKGMRWWDQKAFQDLDALQYRRLRWVRQKYTIYNYCTDRKRYPTLPPECTKDRDI
22	Niben261Chr11g1292012.1	ATGGTGAATTTTGGTCTGGGAATATTGATATTATGCTCTTTTCTTGTATTAGTTTGTGGGTCTTCAAAAAAGCTCCAAACTTTACCGTTTGATGAAGGGTACTCACAACTCTTTGGTCATGATAATCTTATGGTTCTTGAAGATGGAAAGTCAGTTCATATTTCTCTTGATGAAAGAACAGGAGCAGGATTTGTGTCTCAAGATCTCTACCTTCATGGCTACTTCAGTGCGTCTATTAAGTTACCAGCAGATTACACTGCTGGAGTGGTTGTTGCATTTTATAACCATGATGAAATTGACTTTGAGTTCTTGGGAAATATAAGAGCAAAAAACTGGAGGATTCAAACTAATATATATGGGAATGGTAGCACAAATGTTGGCAGAGAAGAAAGATATGGA…	MVNFGLGILILCSFLVLVCGSSKKLQTLPFDEGYSQLFGHDNLMVLEDGKSVHISLDERTGAGFVSQDLYLHGYFSASIKLPADYTAGVVVAFYNHDEIDFEFLGNIRAKNWRIQTNIYGNGSTNVGREERYGLWFDPSDDFHQYSVFWTQSQIIFYVDNIPIREIKRTKAMGGDFPSKPMSLYATIWDGSSWATNGGKYKVNYKYAPYVAKFSDFALHGCAVDPIELSPKCDTTPNSASIPTGISPDQRRKMESFRKKYLQYSYCYDRTRYNVSLSECVIDSKEADRLRGFDPVTFGGVQRHHSKRRHQRQSRSEDASSE
23	Niben261Chr12g0213002.1	ATGGCAATCTTTTTTCTCCATTTTCTTCTCTTCCTCATTGTTCTTCCTTCTACAAATGCTGGTTATTGGCCACCTTCTCCTGGCTATTATCCAAGTTCCAAGTTTAGGTCCATGAGTTTTTATCAAGGTTTTAGAAACCTTTGGGGTCCTAACCATCAAAATGTAGATAATAATGGCATTAGATATTTTGGTGCTTCCATTAAACTCCAACCTGGTTACACTGCTGGTGTTATTACGGCATTTTACCTATCAAATAATGAAGCTCATCCAGGGTACCATGATGAAGTGGACATAGAATTTCTTGGAACAACATTTGGGAAGCCTTATACATTGCAAACAAATGTTTATATTAGAGGAAGTGGAGATGGGAAAATTGTAGGAAGAGAAATGAAGTTTCAT…	MAIFFLHFLLFLIVLPSTNAGYWPPSPGYYPSSKFRSMSFYQGFRNLWGPNHQNVDNNGIRYFGASIKLQPGYTAGVITAFYLSNNEAHPGYHDEVDIEFLGTTFGKPYTLQTNVYIRGSGDGKIVGREMKFHLWFDPTKDFHHYAILWSPREIIFLVDDVPIRRYARKSIATFPLRPMWLYGSIWDASSWATEDGKYKADYMYQPFYGKFTNFKASGCTAYSPRWCRPVSASPSRSGGLTKQQRQAMNWVHSHYLAYDYCRDSKRDHSLTPECWR
24	Niben261Chr12g0735002.1	ATGGCTTCTTATTTGCTTCTAATTTCCATTCTAATGGGCAGCCTAGTCGCTGCATCAGCTAATTTTAATAATCTTGCAGAGATCACTTGGGGCGAAGGACGTGGTAAAATAACAGAAGGAGGCAAAGGTCTTTCTCTGTCCCTTGACAAACTTTCTGGTTCAGGTTTTCAATCCAAGAATGAGTATTTATTCGGGAAATTTGACATGCAACTCAAACTTGTACCTGGAAACTCTGCTGGCACTGTCACCACCTTCTTTTTATCTTCACAAGGAGAAGGACATGATGAGATCGACTTCGAGTTCTTGGGTAATACGACTGGCGAGCCCTACACTGTCCACACCAACGTGTATTCTCAAGGAAAGGGAAACAAAGAACAACAATTCCACCTTTGGTTCGAC…	MASYLLLISILMGSLVAASANFNNLAEITWGEGRGKITEGGKGLSLSLDKLSGSGFQSKNEYLFGKFDMQLKLVPGNSAGTVTTFFLSSQGEGHDEIDFEFLGNTTGEPYTVHTNVYSQGKGNKEQQFHLWFDPTAAFHTYTIVWNAKRIVFLVDNIPLRVYNNHESNGIPFPKSQPMKVYCSLWNADDWATQGGRVKTDWTHAPFTAYYRNFNIDGCAVTSGASSCKSTDSAGNANAWQNHELDAQGRNRVRWVQSRHMVYNYCADSKRFPQGYSHECKSSRF
25	Niben261Chr12g0736001.1	ATGTTAATCCTTCCCATAGTCATGGCAAGTCTATGGGCAGCCGCCTCTGCTGGTAATTTTAATAATCTTGCAGAGATCACTTGGGGCGAAGGACGTGGTAAAATAACAGAAGGAGGCAGAGGCCTCTCTCTGTCCCTTGACAAATTTTCTGGTTCGGGTTTTCAATCCAAGAATGAATATCTCTTTGGAAGATTTGACATGCAACTCAAACTTGTCCCTGGAAATTCTGCTGGCACTGTCACCACTTTCTTTTTATCTTCACAAGGAGCTGGGCATGATGAGATCGATTTCGAGTTCTTAGGAAATGTTTCTGGCCAACCTTATACAGTTCATACCAACGTTTATTCACAAGGCAAAGGCAACAAAGAACAACAATTCCATTTGTGGTTCGACCCAACT…	MLILPIVMASLWAAASAGNFNNLAEITWGEGRGKITEGGRGLSLSLDKFSGSGFQSKNEYLFGRFDMQLKLVPGNSAGTVTTFFLSSQGAGHDEIDFEFLGNVSGQPYTVHTNVYSQGKGNKEQQFHLWFDPTAAFHTYSIIWNAQKIIFLVDNNPIRVYNNHETAGIPFPKSQPMKVYCSLWNADDWATQGGRVKTDWTHAPFTAYYRNFNIDGCAVTSGASSCKSTDSANNARPWQNQQLDAKGRNRLRWVQSRHMVYNYCADSKRFPQGFSHECKRSRFL
26	Niben261Chr14g0816010.1	ATGGGTTTCCTTCTATTTAGTGTTCTTTTGGTATTAAGTAGAGTGTTTGAAGGTCAAGCTTTACAATTTGATAAAAATAACAAGATCTCTTGGTGGGACAATAATTCAAAACTAAATTATGGCTCGGGATCCTTCAAAATGAGAATAAAGCTGCCTAGCAAAGACTCAGCTGGAGTAGTGACGTCCTTCTATCTGATTTCACATACAAATGACCACGATGAATTAGATTTCGAGTTTTTAGAGAAGGAAACCCATAGACATTGCAAACAAATGTATTTGCAAATGGTATTGGTGATAGAGAGCAGAGAATTCAACTTTGGTTCGATCCAACAGCTAAATTTCATGAGTACTCAATCCACTGGAACTCACATCAGATTGTGTAAAGGAGTTGGATACCCT…	MGFLLFSVLLVLSRVFEGQALQFDKNNKISWWDNNSKLNYGSGSFKMRIKLPSKDSAGVVTSFYLISHTNDHDELDFEFLEKETHRHCKQMYLQMVLVIESREFNFGSIQQLNFMSTQSTGTHIRLCKGVGYPTQPMQSEATIWNGETWATENGSAKINWSNSPFTAQFQCFTIEGCPFSNHSLNCNSTNFWWNSKQFWKLTSAQEKSYKGIRRKYMTYDYCKDTNRFQTIPPELQSDA
27	Niben261Chr14g0860008.1	ATGGAGAGAATGGCTTCTTCAATACCTAAATTCCTTCTAATTATAGCACTAATTGCTGTTCTTTTTTCATTAACACAAGCTGAAATACAAGGTTCATTTGATGATAATTTTAGTAAAAGTTGTCCTGAAACACATTTCAAGACTTCTGAAGATGGACAGATCTGGTATCTTTCATTAGATAAAAAAGCAGGATGTGGATTTATGACTAAGCAGAAATATAGATTTGGGTGGTTTAGTATGAAGTTGAAATTGGTGGGAGGTGACTCTGCTGGTGTTGTCACAGCTTACTATATGTGTACAGAAGATGGAGCAGGGCCAACAAGAGATGAATTAGACTTTGAGTTCTTGGGAAATAGAACAGGGGAACCTTATACTATTCAAACCAATGTGTACAAAAAT…	MERMASSIPKFLLIIALIAVLFSLTQAEIQGSFDDNFSKSCPETHFKTSEDGQIWYLSLDKKAGCGFMTKQKYRFGWFSMKLKLVGGDSAGVVTAYYMCTEDGAGPTRDELDFEFLGNRTGEPYTIQTNVYKNGTGNREMRHILWFDPTEDFHTYSILWNTHQIVFFVDRVPIRVYKNANYTNNFFPNEKPMYLFSSIWNADDWATRGGLEKTNWKNQPFVSSYKDFSVDGCQWEDPFPTCVSTTTKNWWDQYDSWHLSNDQKMDYAWVQRNLVTYDYCQDTERFPKKPEECWLNPWE
28	Niben261Chr15g0447003.1	ATGAAGAAATCTTTCTTGTTTGTGATGATGTTTTTGGTGGTGGCTTTGGCTGGAAATTTCAACCAAGATTTTGATATTACATGGGGTGATGGCCGAGCTAAAATACTGGAAAACGGACAACTTCTCACCCTTTCCCTCGATAGAACCTCTGGCTCTGGGTTTCGGTCCAAAAATCAGTATTTGTTTGGAAAGATTGATTTGAAAATTAAACTTGTCCCTGGTAATTCTGCTGGCACCGTTACTACATACTATTTATCTTCAATAGGATCAAGTCATGACGAGATTGACTTCGAGTTTCTTGGAAATCTAAGTGGAGATCCCTATATTCTTCACACAAATGTATTCACACAAGGGAAAGGAAATAGAGAGCAGCAGTTTTATCTTTGGTTCGACCCTACT…	MKKSFLFVMMFLVVALAGNFNQDFDITWGDGRAKILENGQLLTLSLDRTSGSGFRSKNQYLFGKIDLKIKLVPGNSAGTVTTYYLSSIGSSHDEIDFEFLGNLSGDPYILHTNVFTQGKGNREQQFYLWFDPTKDFHTYSILWNPQSIIFSVDGTPIRQFKNLEASGIPYPKKQPMWIYSSLWNADDWATRGGLVKTDWTKAPFIASYRNFNAQACVWSSTSSSSCTSNNSTENSWLSESLDSTGQSRIKWVQSNYMIYNYCTDTKRFPQGFPPECSLN
29	Niben261Chr15g0941001.1	ATGATTTCCTCTTCCTTAAAATATTCAACTGTCATTGTAATATTGCTATATGCCTTGACATTTTCATTTTCAGTGAGTGCACGACCCGCCACTTTTTTACAGGACTTTAAAGTGGCATGGGCTGACTCGCACATCAAGCAAATCGATGGCGGCAAGGCTATTCAGCTTATACTCGACCAAAACTCAGGATGTGGGTTTGCTTCCAAAAGTAAATACCTCTTTGGACGTGTTAGCATGAAGATCAAGCTCATGAACTCGGACACAGATAATGTAAGGGACGAGCTAGACTTCGAGTTCTTGGGAAACAGGTCGGGTCAGCCGTACACTGTCCAAACGAATGTTTATGTTCATGGAAAGGGTGACAAGGAACAAAGGATCAACCTTTGGTTCGATCCATCC…	MISSSLKYSTVIVILLYALTFSFSVSARPATFLQDFKVAWADSHIKQIDGGKAIQLILDQNSGCGFASKSKYLFGRVSMKIKLMNSDTDNVRDELDFEFLGNRSGQPYTVQTNVYVHGKGDKEQRINLWFDPSVDFHTYTILWNHHHTVFYVDAVPIRVYKNNEAKGIPFPKFQPMGVYSTLWEADDWATRGGLEKINWSKSPFYAYYKDFDIEGCAMPGPANCATNPRNWWEGQQLSAVEAKQYRWVRMNHMIYDYCTDKSRNPVTPPECVDGI
30	Niben261Chr15g1487004.1	GAGCTTTTGCCAATGGAGCCAAAGACGTGCCTTTTAATGTCAACTATCATATTCTGTTTGGAAATGAACACGTTGTGTCCTTCAACAAAGGAAGAGAACTTCAGATTTCAATGGACAAAACCTCTGACGAACGTATTTGCAAATGGCCAAGGAAATAGAGAGCAAAGGATGCATCTTTGGTTTGATCCAACAACAGATTTTCACAACTACAAAATCCTATGGAACCAGCATCAGATAGTGTTTTTTGTGGACAATATACCATTTAGAGTGTTCAAAAACAAGACAAATATTGGAGTGAATTATCCATCAAAACCAATGCAAATATTAGCTACAATATGGGATGGAGATAATTGGGCAACAGATGGAGGATTAACAAAGATTAATTGGTCATTTGCACCC…	ELLPMEPKTCLLMSTIIFCLEMNTLCPSTKEENFRFQWTKPLTNVFANGQGNREQRMHLWFDPTTDFHNYKILWNQHQIVFFVDNIPFRVFKNKTNIGVNYPSKPMQILATIWDGDNWATDGGLTKINWSFAPFKAHFQDFNIIGCPINSINTNCNSPNFWWNQKKYWKLSSKQRKKYKEVKAKYMTYDYCVDKSRFSTPPPECFS
31	Niben261Chr16g0354004.1	ATGGCTAATCTTCTCTTATTTGCAGCACTAGTGGCTACACTTTTTTCATCATCACATGCTCAAGGTGCATTTGAAAACACCTTCACTAAAAGCTGTCCTGCTACACATTTCAAGACTTCTCAAGATGGACAGATCTGGTATCTCACCTTAGACCAAGTATCAGATTGTGGTTTTATAACTAAGCAGAGCTATAGATTTGGTTGGTTTAGCACAAAGTTGAAATTAGTAGGAGGTGACTCTGCTGGTGTTGTGACAGCTTTTTATATGTGCTCGGAAGTAGAGGCAGGGCCATTGAGAGATGAGATAGATTTTGAGTTCTTGGGAAACAGAACAGGACAGCCTTATCTTATTCAGACCAATGTGTACAATAATGGCAGTGGTGGACGTGAGATGAGGCAT…	MANLLLFAALVATLFSSSHAQGAFENTFTKSCPATHFKTSQDGQIWYLTLDQVSDCGFITKQSYRFGWFSTKLKLVGGDSAGVVTAFYMCSEVEAGPLRDEIDFEFLGNRTGQPYLIQTNVYNNGSGGREMRHLLWFDPTQDFHTYSILWNSHQIVFFVDKVPIRVYKNANRTNNFFPAERPMYVFSSIWNADNWATRGGLDKINWTSAPFIASYKDFTLDACQWKDPFPACVSTTTQHWWDQYNAWHLSSKQKIDYAWVQRNFVAYDYCQDSVRNRYKPQECWISPLE
32	Niben261Chr17g0784005.1	ATGGAGAGAATGGCTTCTTCAATACCTAAATTCCTTCTAATTATATCACTAATTACTGTTCTTTTTTCATTAACACAAGCTGAAGTACAAGGTTCATTTGATGATAATTTTAGTAAAAGTTGTCCTGAAACACATTTCAAGACTTCTGAAGATGGACAGATCTGGTATCTTTCATTAGATAAAAAAGCAGGATGTGGATTTATGACCAAGCAAAAATATAGATTTGGGTGGTTTAGTATGAAGTTGAAATTGGTTGGAGGTGACTCTGCTGGTGTTGTCACAGCTTACTATTTCTTGGGAAATAGAACAGGGGAACCTTATACTATTCAAACCAATGTGTACAAAAATGGGACTGGTAACCGTGAGATGAGACACAATCTATGGTTTGACCCCACTGAG…	MERMASSIPKFLLIISLITVLFSLTQAEVQGSFDDNFSKSCPETHFKTSEDGQIWYLSLDKKAGCGFMTKQKYRFGWFSMKLKLVGGDSAGVVTAYYFLGNRTGEPYTIQTNVYKNGTGNREMRHNLWFDPTEDFHTYSILWNTHQIVFFVDRVPIRVYKNANYTNNFFPNEKPMYLFSSIWNADDWATRGGLEKTNWKNQPFVSSYKDFSVDGCQWKDPFPACVSTTTKNWWDQYNSWHLSNDQKMDYAWVQRNLVTYDYCQDKERFPKKPEECWLNPWE
33	Niben261Chr17g1324013.1	ATGGCTTATTTTCTGATGAATATTGTTACTAGTCTTATGCTTCTCTTTATTGTGAGGCTTTCTAATGCTAGTATTAGCTTCAACAATAGCTACGAACCTACATGGGGAGAAGACCATTTATCCATCATTAACCAAGGAACTGAAGTAACACTTCTTTTAGACAACTCCTCAGGAGCTGGTTTTAAGTCCAGATTCCTATACGAATCTGGTTTATTTGTAATGAGGATGAAGTTATCAGACAACAAAACGGGAGGAGTAATCACATCTCTCTATCTAACCTCACAAGTAGATGGTTCACCACCAGGGACCCACGATGAGATCGATTTCGAGTTTCTGGGTACACAAGGGAAACTACAAACCAATGTATTTGCTAGTGATTGGGGTTTTAGAGAACAAATA…	MAYFLMNIVTSLMLLFIVRLSNASISFNNSYEPTWGEDHLSIINQGTEVTLLLDNSSGAGFKSRFLYESGLFVMRMKLSDNKTGGVITSLYLTSQVDGSPPGTHDEIDFEFLGTQGKLQTNVFASDWGFREQIFQLPFDPSQDFHTYQILYNPFQIVFFIDDIPIREFTNLKVKANVNYPTSPMQIEASIWYSNSSDWAGDIDWSLAPFIAHYQHFEISGCFPQPGNDCSSPINQPWNRFKVLSPIQRQKMANFRKQYMTYDYCVPGFVQFPECSYNNP
34	Niben261Chr18g0042006.1	ATGGATTTATTCCTTCTTTCTTTACTTCTCCTTTTCTTGTTCAATTCAAGCAATGCTCAGGGTCCCCCTTCTCCTGGCTACTATCCTAGTTCTAAGGTTCAATCTTTAGGGTTTAACCAGGGTTTTAGAAATCTTTGGGGTCCTCAACATCAATCTTTGGACCAAAGTGCCTTAACTATATGGCTTGATAAATCCACAGGGGGAAGTGGCTTTAAATCTCTGAAAAATTATCGTTCCGGCTATTTTGGCACTTCTGTGAAGCTACAACCTGGTTACACTGCTGGAATTATTACTTCTTTCTATCTTTCAAACAATCAAGATTATCCAGGGAACCATGATGAAATTGATATTGAGTTTCTTGGAACAACGCCAAATAAGCCTTATACTTTACAAACAAAT…	MDLFLLSLLLLFLFNSSNAQGPPSPGYYPSSKVQSLGFNQGFRNLWGPQHQSLDQSALTIWLDKSTGGSGFKSLKNYRSGYFGTSVKLQPGYTAGIITSFYLSNNQDYPGNHDEIDIEFLGTTPNKPYTLQTNVYIRGSGDGNIIGREMKFHLWFDPTQAYHNYAILWDPNEIIFFVDDVPIRRYPRKNDATFPQRPMYVYGSIWDASSWATEEGRIKADYRYQPFVGKYNNFKIAGCTANENPWCGRSPSSSPSRAGGLSRQQIAAMLWVQRNYKVYDYCRDPRRDHTHTPEC
35	Niben261Chr18g0368002.1	ATGATGGAAACTTCTAGTTCTATGTTTTGTTTCTTGTTTCTGAGTTTCTTGGTGTTGGTGGCTTTGGCAGAAAATTTCAACCAAGAATTTGATATTACATGGGGTGATGGCAGGGTAAAAATACTTGAAAATGGGCAGCTTCTCACCCTTTCCCTTGACAAAACTTCAGGCTCAGGATTTAGGTCAAAAAGACAGTATATGTTTGGAAAGATTGACATGAAGATCAAACTTGTTCCTGGCAATTCTGCAGGCACTGTTACAACATACTATTTATCTTCACTGGGACCGACTCATGACGAAATTGACTTTGAGTTTCTTGGCAACCTAAGTGGAGACCCTTATATTCTTCATACAAATGTGTTCACACAAGGCAAAGGAGACAGAGAGCAACAGTTTTAT…	MMETSSSMFCFLFLSFLVLVALAENFNQEFDITWGDGRVKILENGQLLTLSLDKTSGSGFRSKRQYMFGKIDMKIKLVPGNSAGTVTTYYLSSLGPTHDEIDFEFLGNLSGDPYILHTNVFTQGKGDREQQFYLWFDPTKDFHTYSILWNPRSIIFSVDGAPIRQFKNLETSRGIPYPKNQPMWIYSSLWDAEDWATRGGLVKTDWSQAPFVASYRNFNAQACVWSSGSTSSCSRNSTANSWITESLDISGQARIKWVQKNYMVYNYCTDTKRFPQGFPLECSLD
36	Niben261Chr18g0668003.1	ATGGTGAACTATTATCTTGTTATTGTCATATTTTTCTCCGTTGTTGAATTGGTTTATGGGTCTTCAAGAAATTTGCCAATTTTAGCGTTTGATGAAGGCTACTCCCATCTCTTTGGTGATAATAACCTTATGATCCTTAAAGATGGAAAATCTGCTCATATTTCTCTAGATGAAAGAACAGGGGCTGGATTTGTGTCTCAAGACCTATATCTTCATGGATTCTTCAGTGCTTCTATTAAGCTTCCTGCTGATTACACTGCTGGTGTGGTTGTTGCATTTTATATGTCTAATGTGGACATGTTTGAGAAGAACCATGATGAAATTGACTTTGAGTTCTTGGGAAATATTAGAGGTAAAGACTGGAGAATTCAGACCAATATTTATGGGAATGGTAGCACT…	MVNYYLVIVIFFSVVELVYGSSRNLPILAFDEGYSHLFGDNNLMILKDGKSAHISLDERTGAGFVSQDLYLHGFFSASIKLPADYTAGVVVAFYMSNVDMFEKNHDEIDFEFLGNIRGKDWRIQTNIYGNGSTNVGREERYGLRFDPSEDFHQYSILWTENFIIFYVDNVPIREIKRTEAMGGDFPSKPMSLYATIWDGSGWATNGGKYKVNYKYAPYIAKFSDFVLHGCAVDPIELSSKCDIAPKTASIPAGIAPDQRRKMENFRQKQMQYSYCYDKTRYKVPPTECVVDPKEAERLRAFDPVTFGGSRHHHGKRHSRSRSRAEGDVSFL
